# Supplementary material for: The taxonomic name resolution service: an online tool for automated standardization of plant names
Source: BMC Bioinformatics. 2013 Jan 16;14:16. doi: 10.1186/1471-2105-14-16 (PMC3554605; doi:10.1186/1471-2105-14-16)
Supplement: Additional file 2 — Taxonomic names used to compare performance of TNRS, Plantminer and GNResolver. [file 1471-2105-14-16-S2.csv]

Acacia acanthophylla
Acacia alemquerensis
ACACIA ALTISCANDENS AFF
Acacia polyphylla A. DC.
Acacia tucamanensis
Acalypha macrostachya
Acalypha mapirensis
ACER PSEUDOPLATANUS
Achatocarpus M1
Acorus calamus
ACROCARPUS FRAXINIFOLIUS
Actinostemon concolor
Adenocalymma sp.
Adinandra sarcosanthera Miq.
Aegiphila cephalophora
Aegiphila cordata
Aegiphila laeta
AEGIPHILA M1
aff Ouratea M1
AGAVE M1
AGLAIA GLABRIFLORA
AGONANDRA SPEGAZZINI
Agoseris glauca
Agropyron tenerum
Agrostis oregonensis
ALCHORNEA GRANDIFLORA
ALCHORNEA RUGOSA
Alibertia cf. stenantha
Alibertia RS 8845 A. Rich. ex DC.
Alibertia sp.
Allium brandegeei
ALLOCASIA MACRORHIZA
Allophylus glabratus
Allophylus punctatus cf. (Poepp. in Poepp. & Endl.) Radlk.
Alseis eggersii
Alsophila cuspidata (Kze.) Conant
Alsophila sternbergii
AMELANCHIER ARBOREA
AMELANCHIOR ARBOREA
Ampelocera ruizii cf. Klotzsch
Ampelozizyphus M1
Amphirrhox surinamensis
Amphitecna sessilifolia (Donn. Sm.) L. O. William
ANACOLOSA HEPTANDRA
ANAXAGOREA PHAEOCARPA
Ancistrocladus ealaensis
Andropogon Chusquea_TMG_545
Andropogon leucostachyus
ANEMOPAEGNA M1
Angelica dawsonii
Aniba indet
Annona aff impressivenia
Annonaceae NPZ 5634
Annonaceae sp. 1
Anomospermum solimoesanum
Anthurium corrugatum
ANTHURIUM M5
APANANTHE CUSPIDATA
Aparisthmium cordatum (Juss.) Baill.
Apeiba membranecea
APHANAMIXIS M4
APOCYNACEAE M M1
APOCYNACEAE M7 M1
Aporusa falcifera Hk. f.
Aporusa nitida
Arabis puberula
ARCHANGELIA TYMPANOIDES
Archidendron havilandii (Ridl.) Nielsen
Ardisia parathesis
Arnica amplexifolia
Arrabidaea caudigera
Arrabidaea cinnamonea
ARRABIDAEA INAEQUALIS CF
ARRABIDAEA M1
Arrabidaea oxycarpa
ARRABIDAEA PUBESCENS
Arrabidea sp.?
Artemisia annua
Artemisia ludoviciana
Artemisia rigida
Aspidosperma cf cylindrocarpon
Aspidosperma cf marcgravianum
Asplundia longitepala
Asplundia uncinata
Aster alpigenus
Aster ciliolatus
Aster foliaceus
Aster hesperius
Aster sibiricus
Asteraceae Indet. sp.4
Asteraceae Indet. sp.8
Asteraceae Asteraceae Indet. 3
Asteraceae LC 331
Asteraceae TMG 422
ASTERACEAE? M1 M1
Astragalus lentiginosus
Astragalus robbinsii
Astragalus stenophyllus
Astrocaryum munbaca
ASTROCARYUM MURUMURU
Astronium fraxinifolium
Astronium fraxinifolium Schott ex Sprengel
ATERAMNUS LUCIDUS
Axonopus barbigerous (Kunth) Hitch.
Baccaurea kunstleri
Baccaurea parviflora (Muell. Arg.) Muell.
Bactris gasipaes
Bactris setulosa
Baphia laurifolia
BARRINGTONIA PETULA
Bathysa cf gymnocarpa
Bathysa sp
BAUHINIA M1
Begonia glabra
BETULA ALLEGHANIENSIS
BETULA ALLEGHENIENSIS
Betula glandulosa
Bielschmiedia M2
Bignoniaceae Bignoniaceae Indet. 6
Blakea FB 128 P. Browne
BLUMEODENDRON CALOPHYLLUM
BOCAGEOPSIS MULTIFLORA
Bocconia frutescens
Bonamia tricantha
Borojoa
Bougainvillea stipitata
Bourreria purpusii -aff.
Brassica nigra
Brexia M1
Brosimum glaziovii
Brosimum guianense (Aubl.) Huber
Brosimum indet
BROSIMUM LACTESCENS
Brosimum parinarioides
Brosimum sp. 1
Brosimum utile
Bubbia semecarpoides
Buchenavia M1
Buchenavia punctata Eichler
Bucquetia glutinosa
Buddleja incana Ruiz & Pav.
Bunchosia palmeri
Burasaia M2
BYRSONIMA CHRYSOPHYLLA
Byrsonima sp. 3
Byttneria coriacea
Byttneria M4
Byttneria M5
Cabralea CMG 2579 A. Juss.
CALAMUS HOOKERIANNUS
CALAMUS TUMIDUS CF
Calantica grandiflora (Calantical
CALATOLA M2
Calliandra M2
Calophyllum antillanum
Calyptranthes monteverdensis
Calyptranthes pittieri
CANARIUM HIRSUTUM
CANARIUM PATENTINIVENIUM
Canarium pilosum Benn.
Canarium pilosum ssp pilosum
Canthium coprosmoide
Canthium odoratum
Capparis polyantha
Capparis tenuisiliqua
CARAIPA MYRCIOIDES CF
Cardiopetalum calophyllum Schltdl.
Carex brunnescens
Carex cusickii
Carex lasiocarpa
Carex retrorsa
Carex scirpoidea
CARICA PAPAYA
Carpotroche ramosii
CARYOCAR COSTARICENSE
Casearia acuminata
Casearia FCM 201 Jacq.
Casearia megacarpa?
Casearia sp.
Castanola paradoxa
Cavendishia bracteata cf. (Ruiz & Pav. ex J. St.-Hil.) Hoerold
Cecropia exima
Cecropia indet
Cecropia membranacea Trecul
Cecropia sp.1
CELASTRACEAE M4 M1
CELASTRACEAE? M1 M1
Celastrus vulcanicola
CERBERIOPSIS M1
CEROXYLON M1
Cervantesia tomentosa cf. Ruiz & Pav.
Cestrum poasanum Donn. Sm.
CESTRUM RACEMOSUM
CF CALATOLA M1
cf Myrcia M1
CG79
Chamaedorea angustisecta
Chamaedorea rigida
Chamisoa sp.
Chamissoa altissima (Jacq.) Kunth
Chenopodium album
Chimarrhis sp. 1
Chionanthus lucens Kiew
CHISOCHETON M1
Chomelia panamensis
CHRYSOBALANACEAE M1 M1
Chrysochlamys bracteolata Cuatrec.
Chrysophyllum manaosense
Chusquea quila
Chusquea sp.1
Chytranthus angustifolius
Cichorium intybus
CINNAMOMUM AFF INERS
Cinnamomum hammelianum
Cinnamomum napoense van der
Cirsium subniveum
CISSAMPELOS/DISCIPHANIA M1
Cissus erosa
CISSUS HYPOGLAUCA
Cissus sicyoides
Cissus verticillata
Citharexylum macradenium
Citronella sp.
CLARISIA BIFLORA?
Clematis hirsutissima
Clematis ligusticifolia
CLERODENDRON M1
Clethra mexicana
Clethra pyrogena
Clethra scabra cf. Pers.
Clidemia caudata
Clitoria sp. 2
Clitoria sp. 4
Clusia AF 4996 L.
CLUSIA BIFLORA
Clusia multiflora Kunth
CLUSIA SALVINII
Clusia torresii
Clytostoma callistegioides
Coccoloba peruviana
Coccoloba peuviana
Coccoloba porphyrostachys G√≥mez-Laur.
Coelocaryon preussii
Colignonia parviflora var biumbellata
Collomia macrocalyx
Colubrina glandulosa Perkins
COMBRETACEAE M1 M1
COMBRETUM ASSIMILE
COMMIPHORA LAXECYMIGERA
Compsoneura mutisii
CONESTEGIA MONTANA
CONNARUS CULIONENSIS AFF
Connarus patrisii
Connarus perrotetii var. angustifolius
Connarus sp. 4
Conostegia M2
Conostegia pittieri Cogn.
Cordia indet
Cordia lasiocalyx
Cordia macrantha
Cordia spinescens
Cornus nuttallii
Cotula coronopifolia
Couepia obovata Ducke
Couepia venosa
Couepia williamsii
Coursetia sp.1
Coussapoa sp.1
Coussarea M2
COUSSAREA NIGRESCENS
CRATAEGUS LAEVIGATA
Crematosperma leiophyllum
Crepidospermum goudotianum (Tul.) Triana & Planch.
Croton megistocarpus
Crotonogyne manniana
Cryptantha circumscissa
Cryptantha humilis
Cupania
Cyathea caracasana (Klotzsch) Domin
Cyathea conjugata
Cyathea delgadii
Cyathea divergens
Cyathea ebenina
Cyathea M6
Cyathea poeppigii
Cyathea rebeccae
CYATHEACEAE M1 M1
Cyathocalyx M1
Cynoglossum officinale
Cyperaceae Cyperaceae Indet. 1
Cyperus haspan L.
Dacryodes BURGLA
Dacryodes rugosa f. rugosa
Dactylis glomerata
DAEMONOROPS MARGARITAE
DAEMONOROPS VERTICILLATA
Dalbergia frutescens cf. (Vell.) Britton
Dalbergia M2
Daphnopsis M1
DEINBOLLIA FUNEIFOLIA
DESFONTAINEA M1
Desfontainia spinosa
Desmoncus schippii
DIALIUM GUINEENSE
Dicella julianii
Dicella macroptera
Dichapetalum grayumii
DICHAPETALUM M2
DICHAPETULUM SESSILIFLORUM
DICKSONIA M1
Dicksonia sellowiana Hook.
Dicorynia guianensis
DICRANOSTYLES M1
Dieffenbachia costata
Dilkea cf parviflora
Dimorphocalyx denticulatus
Diospyros argentea Griff.
Diospyros borneensis
Diospyros confertiflora (Hiern) Bakh.
DIOSPYROS EHRETIOIDES
DIOSPYROS ERIANTHA
DIOSPYROS FERREA?
Diospyros guianensis ssp akaraiensis
Diospyros pavonii
Diospyros poeppigiana
Diospyros simulans
Diospyros sp. 1
Diospyros subrotata vel sp. aff. Hieron
Diplopterys caberana
DIPTEROCARPUS GRACILIS
Dipteryx micrantha
Dipteryx oleifera
DISCOPHORA GUIANENSIS
Doliocarpus
Doryopteris crenulans
Drosera montana
Drosera sp. 1
DRYMONIA SERRULATA
Drypetes gentry?
DRYPETES LATERIFLORA
Drypetes variabilis
DURIO SINGAPORENSIS
Dussia macroprophyllata
Ecclinusa indet
Elaeagia CMG 2522 Wedd.
ELAEGIA CF M1
Elaeocarpus longipetiolatus Merr.
ENDLICHERIA AFF WILLIAMSII
Endlicheria parmosa
Endlicheria ruforamula
ENICOSANTHUM GRANDIFOLIUM
EPIDENDRUM M1
Epilobium minutum
ERICACEAE M3 M1
Erigeron corymbosus
Eriogonum mancum
Eriogonum thymoides
Eriotheca ruizii
ERISMA BICOLOR
Erythrina amazonica Krukoff
Erythrina pallida
ERYTHROSPERMUM VERTICILLATUM
Erythroxylum confusum
Erythroxylum rotundifolium
Eschweilera panamensis
Eschweilera/Micropholis chartaceifolia/guyanensis spp. guyanensis
Esenbeckia collina
Esenbeckia densiflora
Euceraea aff nitida
Eugenia sp.2
Eugenia aff. florida
Eugenia cephalantha
EUGENIA CUMINGIANA
EUGENIA ELLIPTICA
Eugenia lambertiana
Eugenia pustulescens
Eugenia sp.1
Eugenia tawahense Korth.
Euonymus javanicus
EUP
Eupatorium sp. 2
EUPHORBIACEAE M9 M1
Fabaceae Indet. sp. 21
FABACEAE M3 M1
Fagara tessmanii
fam_indet. gen_indet. sp.
FARADAYA M1
Faramea killipii
Faramea luteovirens
Faramea sp.1
Faramea sp.5
FERNANDOA MADAGASCARIENSIS
Ficus coerulescens (Rusby) Rossberg
Ficus gomelleira Kunth & Bouch√©
Ficus guianensis Desv.
Ficus obtusifolia Kunth
Ficus pertusa L. f.
Ficus sphenophylla cf. Standl.
Ficus tonduzii
FICUS WASSA
Forsteronia acouci
Forsteronia amblybasis ssp decipiens
Forsteronia M2
FRAXINUS CAROLINIANA
Froesia diffusa Gereau + Vasquez
Fuchsia paniculata Lindl.
Ganua beccarii
GARCINIA M1
Garrya wrightii
Gaultheria erecta
Gayophytum ramosissimum
Geissanthus sp. 1
GEISSOIS RACEMOSA
Geissospermum laeve
Genipa M1
Geonoma deversa (Poit.) Kunth
GEONOMA DICRANOSPADIX
Gleospermum aff sphaerocarpa
Glyceria elata
GLYCOSMIS? M1
GNETUM M1
Godmania aesculifolia
Gordonia borneensis H. Keng
Gouania lapuloides
Goupia glabra
Graffenrieda cucullata cf. (Triana) L.O. Williams
Grewia barombiensis
GREWIA BLATTUEFOLIA
GREWIA CALVATA
Grewia M3
Grindelia nana
Guadua angustifolia Kunth
Guadua CMG 2018 Kunth
Guadua trinii
Guaiacum sanctum
GUAPIRA CF COSTARICENSIS
Guarea purusana
GUATTERIA DUMETORUM CF
Guatteria sp. 1
Guettarda elliptica
Guettarda uruguensis
GURANIA MACKOYANA
GUSTAVIA BRACHYCARPA
Gustavia dubia
Gyrocarpus americana
Gyrocarpus americanus
Habracanthus sanguineus
Halfordia scleroxyla
Haumania danckelmaniana
Hedyosmum M2
Heisteria acuminata
Heisteria sp.
Helicteres lhotzkyana (Schott & Endl.) K. Schum. in Mart.
Hemiangium excelsium
Hentiettella cf laurancei
Heuchera parvifolia
Hevea guianensis
Hieracium canadense
Hieronyma oblonga
Hieronyma oblonga cf. (Tul.) Mu|2ll. Arg.
Hippocratea sp.
HIPPOCRATEACEAE INDHIPP3
HIPTAGE M1
Hiraea M3
Hirtella bullata Benth.
Hirtella hispidula cf. Miq.
Hitella racemosa
Hordeum jubatum
Horsfieldia wallichii
Hybanthus prunifolius
Hydrangea asterolasia Diles
Hyeronima duquei
Hyeronima huilensis
Hymenodictyon M1
Hypericum irazuense
Hypselodelphys M1
Ilex amplifolia cf. Rusby
ILEX VERTICILLATA
IND2 INDIND2
INDET M1 M2
INDET M10 M1
Indet. Indet. Indet. 14
Indet. Indet. Indet. 16
Indet. Indet. Indet. 7
Inga cylindrica?
Inga fendleriana cf. Benth.
Inga jinicuil
INGA MARGINATA
INGA NOBILIS
Inga pezizifera
Inga poeppigiana
Inga ruiziana G. Don
Inga sp.2
Inga velutina
Inga velutina cf. Willd.
IOCHROMA GRANDIFLORUM
IPOMOEA PHILOMEGA
Iresine diffusa
Iresine iterrupta
Iriartea deltoidea
Iriartea detoidea
Iriartea/catoblastus M1
Iryanthera cf laevis
IRYANTHERA M1
Iryanthera paraensis Huber
Jacaratia M1
Jacquinia aristata
Jacquinia donnell-smithii
KALMIA LATIFOLIA
Karwinskia
KAYEA PANICULATA
KIBARA M2
Kielmeyera rubiiflora Camb.
KNEMA LAURINA
KNEMA? M1
Laccodiscus pseudostipularis
Lactuca serriola
Laetia thamnia
Lamanonia M1
Lauraceae CMG 1752
Lauraceae HCC 164
Lauraceae Lauraceae Indet. 14
Lauraceae LC 371
LAURACEAE M19 M1
Lauraceae RS 8715
Lauraceae sp. 6
Lauraceae sp. 8
Lauraceae TMG 457
Lauraceae TMG 531
Lauraceae TMG 673
Lecointea M1
Ledum glandulosum
Leguminosae-Mim Leguminosae-Mim Indet. 1
Leonia crassa L.B. Sm. & A. Ferna|4ndez
Leptarrhena pyrolifolia
Leptoderris aurantiaca
Leucaena lanceolata
Licania indet
LICANIA KALLUNKII
Licania macrocarpa
Licaria nayaritensis
Lilium columbianum
Linaria vulgaris
Lindackeria laurina
Loesneriella africana
Lomatium triternatum
Lonchocarpus costaricensis
Lonchocarpus ernestii
Lonchocarpus indet
Lonchocarpus pentaphyllous
Lonchocarpus pietus
Lonchocarpus urucu
Lotus nevadensis
Luehea paniculata cf. Mart.
Lupinus sulphureus
Lycopodium alopecuroides L.
Machaerium myrianthum
MACHAERIUM NICTITANS
Machaerium scleroxylon
MACLURA ANTOINENSIS CF
MACROCNEMA? M1
Macrolobium cf. urupaense
MACRONEMA? M1
MADHUCA MALACCENSIS
Maesobotrya floribunda
Maesopsis M1
MAGNOLIA GRANDIFLORA
Magnolia poasana
MALMEA DIELSIANA
Malouetia tamaquarina
Malpighia emarginata
Malpighiaceae Indeterminado LC 312
Malpighiaceae MCT 76
MANGIFERA INDICA
Manilkara M2
Marcgravia M2
Marcgraviaceae Indet. sp.2
Mareyopsis M1
Maripa nicaraguensis
Mascagnia anisopetala
Mascagnia divaricata
Matisia coloradorum
Maytenus amazonica
Maytenus jelskii cf. Zahlbr.
Maytenus retusa
Maytenus sp. 1
Maytenus verticillata
Melanorrhoea oba
Melastomataceae Indet. sp.10
Melastomataceae Indet. sp.17
Melastomataceae Indet. sp.7
MELASTOMATACEAE M6 M1
Melastomataceae Melastomataceae indet. 10
MELICOCCUS BIJUGATUS
MELICOPE? M1
Meliosma donnelsmithii
Meliosma herbertti
Meliosma sp. 3
Memecylon oleifolium Bl.
Memora valida
MENDONCIA? M1
Metrodorea flavida
Metteniusa tesmanniana (Sleumer) Sleumer
Mettesniusa tessmanniana (Sleumer) Sleumer
MICONIA (CF OSSAEA) M1
Miconia calvescens Schrank & Mart. ex DC.
Miconia carnea
Miconia cf subandicola
Miconia CMG 2792 Ruiz & Pav.
Miconia M10
Miconia NPZ 3226 Ruiz & Pav.
Miconia pilgeriana
Miconia Punctata?
Miconia sp. 9
Miconia sp.15
Miconia TMG 8911 Ruiz & Pav.
Miconia tonduzii
Micropholis brochidodromus?
Micropholis sp. 1
Micropholis sp. indet 1.	MO 96	glabrous	ovate acuminate	base acute	petiole 8-12mm	drying green-gold	sec veins <1mm apart	not broch.
Mikania sp.2
Milletia M1
Mimosa sp. 3
Mimulus moschatus
Mitellastra caulescens
Mollinedia aff lamprophylla
Mollinedia M1
Mollinedia ovata Ruiz & Pav.
Montia parvifolia
Montia perfoliata
Moraceae LC 323
Mussaenda cf isertiana
Myrcia fallax cf. (Rich.) DC.
Myrcia paivae O. Berg
Myrciaria floribunda (H. West ex Willd.) O. Berg
Myrica pubescens cf. Humb. & Bonpl. ex Willd.
MYRIOCARPA M1
Myroxylon balsamum
Myrsine pittieri
MYRSINE REYNELII
Myrsine TMG 337 L.
MYRTACEAE CELASTRAC? M1
MYRTACEAE M1
MYRTACEAE M14 M1
MYRTACEAE M7 M1
NAUCLEOPSIS MEMBRANACEA
Nealchornea M1
NECTANDRA M2
Nectandra sp 2
Neea elegans
Neea spruceana Heirmal.
Neea virens
Neoptychocarpus cf killipii
Nephradenia linearis (Decne) Benth. in Benth. & Hook. F.
NEUBURGIA CORYNOCARPUS
Newtonia paucijuga
Newtonia suaveolens
Nothofagus obliqua
NUXIA VERTICILLATUM
Ochanostachys amentacea Mast.
OCHANOSTACHYS AMENTCCEA
Ocotea aciphylla cf. (Nees) Mez
Ocotea facsiculata
Ocotea ferruginea
Ocotea rubinervis
Ocotea sp. 4
Odontadenia M1
ODONTADENIA M2
Odontadenia verrucosa
Olacaceae Olacaceae Indet. 3
Onychopetalum
Oreocallis grandiflora
Oreopanax DDQ 324 Decne. & Planch.
Oreopanax sp1
Ormosia aff. coarctata Jackson
Ormosia arborea
Ormosia nitida
Ormosia sumatrana (Miq.) Prain
Osmorhiza longistylis
Osmorhiza purpurea
Pachira patinoi
Pachyrhizus erosus
Palicourea guianensis
Palicourea hospitalis
Palicourea macrantha
Palicourea padifolia
Palicourea rigida Kunth
palo seco
PANDANUS M1
PANDANUS M2
Panopsis rubescens var sprucei
Parabignonia chodatii
Pararistolochia flos-avis
PARINARI OCCIDENTALIS
Parishia minor
Paullinia baileyi
Paullinia coriacea
PAULLINIA ELEGANS
Paullinia enneaphylla
Paullinia laeta
Paullinia simulans
Paullinia sp.
Paullinia trigona
PAUSANDRA TRIANAE
Pavonia angustifolia Benth.
Penstemon richardsonii
PENTACLETHRA MACROPHYLLA
Pentagonia indet
Pera sp. 1
Pereskia guamacho
Pereskiopsis
Peritassa laevigata
PERROTTETIA SESSIFLORA
Persea sp.8
PERSEA SUBCORDATA
Petrea M1
Petrea volubilis
Pfaffia sp.
PHILODENDRON CONSANGUINEUM
Philodendron M1
Philodendron sp.7
PHYLLANTHUS SKUTCHII
PIMELODENDRON GRIFFITHIANUM
PINANGA M1
PINUS PSEUDOSTROBUS
PINZONA M1
Piper FB 11 L.
Piper HCC 49 L.
Piper laevilimbum C. DC.
Piper sp. 1
Piptacenia flava
Pithecellobium
Pithecellobium M3
Pithecellobium paucipinnatum
PLANCHONELLA? M1
PLATEA M1
Pleurothyrium sp. 1
Pleurothyrium sp.2
Pleurothyrium tomiwahlii
Pleurothyrium vasquezii
Poa annua
Poa grayana
Poaceae sp5
Polemonium occidentale
Polyscias M1
Populus tremuloides Michx.
Posoqueria AM 103 Aubl.
Posoqueria latifolia
Posoqueria maxima cf
Potentilla arguta
Potentilla norvegica
Potentilla ovina
Pourouma guianensis
POUROUMA M2
Pourouma mollis
Pouteria cf aspidosperma
Pouteria indet
Pouteria lecythidicarpa
Pouteria macrophylla vel sp. aff. (Lam.) Eyma
Pouteria putamen-ovi
Pouteria reticulata
Pouteria sp. 1
Pouteria sp. 2 (=Gentry 70488)
PRESTOEA M3?
Prestonia robusta
Prockia utile
Protium divaricatum
Protium heptaphyllum Aubl. Marchand
PROTIUM MACGREGORII
Protium opacum ssp rabelianum
Protium pedicellatum
Protium rhynchophyllum cf. (Rusby)
Prunus debilis
Prunus FB 298 L.
Prunus integrifolia
PRUNUS PADUS
Prunus rugosa
Prunus sp.1
Psammisia debilis
Pseudalbizzia berteriana
Pseudima frutescens
Pseudobombax millei
Pseudolmedia laevis cf. (Ruiz & Pav.) J.F. Macbr.
Pseudolmedia macrophylla cf. Tre|4cul
Pseudolmedia scabra
Pseudopiptadenia suaveolens (Miq.) J.W. Grimes
PSEUDOSPONDIAS MICROCARPA
Psidium sp. 1
Psorospermum M1
Psorospermum M2
Psychotria FB 93 L.
Psychotria graciflora
Psychotria izabalensis
Psychotria quadrifolia
Psychotria quinqueradiata B.Haber -cf.
Pterocarpus rohrii Vahl
PYRENACANTHA? M1
Pyrola rotundifolia
Qualea TMG 148 Aubl.
Quararibea amazonica Ulbr.
Quararibea costaricensis
Quercus rysophylla Weatherby
Quercus sp.2
QUIINACEAE M1 M1
Quisqualis falcata
Randia CMG 1860 L.
RANDIA DUMETORUM
Randia M2
Randia sp. nova
Ranunculus circinatus
Ranunculus subrigidus
Rapanea achradifolia
Rauvolfia vomitaria
Recchia mexicana
Rhamnidium elaeocarpum
Rheedia gardneriana Planch. & Triana
Rhodostemonodaphne cf grandis
RHUS MYSORENSIS
Rhus trilobata
Ricinodendron heudelotii
Rinorea deflexa
Rinorea flavescens
Rinorea indet
Rinorea vidrifolia
Ripogonum papuanum
Roentgenia bracteomana (K. Schum. ex Sprague) Urb.
Rondeletia M1
Rosa acicularis
ROUPALA MONTANA
Rourea suerrensis
Rubiaceae CMG 2450
RUBIACEAE M2 M1
Rubiaceae MCT 27
Rudgea fissistipula
Rumex acetosella
RUYSCHIA PAVONII
SALACIA LOPOPETALA
SALACIA M2
Salacia macrantha A. C. Sm.
Salacia nitida
Salacia vs macrantha
Salacia zenkerii
Salix geyeriana
Salix monochroma
SANTIRIA M1
Santiria rubiginosa
Sapindaceae Indeterminado CMG 2731
Sapindaceae Sapindaceae Indet. 1
Sarcaulus
Saurauia parviflora
Saxifraga tolmiei
SCHEELEA PRINCEPS
Schefflera aff sprucei
Schefflera megacarpa
Schefflera sp.3
Scheuchzeria palustris
Schinus sp.
Schizachyrium sanguineum (Retz) Alston
Schizocalyx sp.1
Schoepfia obovata
Schradera acuminata
Schradera blumii
SCHRADERA M2
Scleria aff. pterota C. Presl
Scleria sp. 2
Sclerolobium costaricense
Sebastiania brasiliensis Spreng.
Sebastiania M1
Sedum divergens
Senecio cymbalaria
Senecio werneriifolius
SERJANIA MEXICANA
Shorea falcifera
SIDEROXYLON CINERVE
SIMARUBA GLAUCA
SIPARUNA GESNERIOIDES
Siparuna laurifolia
SIPARUNA M1
Siparuna obstipa
SIPHOCAMPYLUS M1
Siphoneugena M1
Sloanea (big leaves)
SLOANEA BRACHYTEPA
SLOANEA M3
Sloanea macbrydei
Sloanea NPZ 4871 L.
SOCRATEA SALOZARII
Solanaceae CMG 3288
Solanum cf diaboli
SOLANUM PENSILE
Solanum schlechtendali
Solidago missouriensis
SOROCCA M1
SOROCEA PILEATA
Sorocea steinbachii
Spachea tricarpa
Sphaeralcea coccinea
SPHENODESME M1
Spiraea betulifolia
Stellaria media
Stemmadenia grandiflora
Stenocereus cf chrysocarpus
Stephanopodium angulatum
Sterculia
Sterculia apetala (Jacq.) Karsten
Sterculia laurifolia
Stigmaphyllon ellipticum
Streptopus roseus
STROMBOSIA PHILIPPINENSIS
Strychnos cf sandwithiana
Strychnos darienensis
STRYCHNOS GUIANENSIS
STRYCHNOS M1
Strychnos phaeotricha
Strychnos poepigii
Stryphnodendron pulcherrimum (Willd.) Hochreutiner
STYLOGYNE AMBIGNA
Stylogyne cauliflora cf. (Mart. & Miq.) Mez in Engl.
SUREGADA DECIDUA
sv Brosimum guianense
Swartzia
Swartzia dipetala
Swartzia myrtifolia
Swartzia myrtifolia Sm.
Swartzia sp. 3
Syagrus romanzoffiana
Symplocos tribracteolata Almeda
SYZYGIUM COMMERSONII
Tabernaemontana mocquerysii
Tachigali rugosa
TACHIGALI TESSMANNII HARUS
Talisia macrophylla
TAPIRIRA M1
Tapura coriacea
TARENNA GRACILIPES
Terminalia amazonia (J.F. Gmel.) Exell
Terminalia oblonga
TERNSTROEMIA MYRSINA CF
Tetrapleura tetraptera
Tetrorchidium macrophyllum
Thelypodiopsis sagittata
Theobroma obovatum Klotzsch ex Bernouilli
Theobroma speciosum
Thinouia mucronata Radlk.
THINOUIA MYRIANTHA
Thinouia paraguariensis
Thrasya petrosa (Trin.) Chase
TILIA CORDATA
Tontelea riedeliana
Tovomita calophyllophylla
Tovomita cf krukovii
Tovomita M4
TOXICODENDRON SUCCEDEANA
Trattinnickia peruviana cf. Loes.
Tricalysia M2
Trichilia aereolata
Trichilia RS 8986 P. Browne
Trichilia sp. 3
TRICHIPTERIS AFF PROCERA
Triclisia M1
Trigonostemon sumatranus
Trilepisium madagascariensis
TRIPLARIS M1
Triplaris poeppigiana
Triplaris sp. 1
Turbinia corymbosa
Tynanthus pubescens
Tynanthus sp.
Uncaria talbotii cf
Unonopsis floribunda Diels
Unonopsis lindmanii R. E. Fries
Utricularia sp. 2
UVARIA ROSENBERGII
UVARIOPSIS M2
VIBURNUM LENTAGO?
Virola elliptica
Virola sp. 2
Vismia rusbyi aff. Ewan
VITACEAE Indet. sp. 3
Vitis bourgaeana
Vitis tiliifolia
Vochysia haenkeana cf. Mart.
Vochysia haenkeana Mart.
Waltheria americana
Weinmannia fagaroides Kunth
Wettinia cladospadix
Xylopia trichostemon
Xylosma FCM 118 G. Forst.
Xylosma intermedia
Xylosma tweediana
Zanthoxyllum setulosum
Zanthoxylum ekmanii (Urb.) Alain
Zanthoxylum HCC 125 L.
Zanthoxylum sp.1
ZANTHOZYLON SIMABA CF
ZINDET ZINDET
ZIZYPHUS M1
Zygia divaricata
Zygia latifolia (L.) Fawc. & Rendle
ZYGIA M1
