# Supplementary material for: The taxonomic name resolution service: an online tool for automated standardization of plant names
Source: BMC Bioinformatics. 2013 Jan 16;14:16. doi: 10.1186/1471-2105-14-16 (PMC3554605; doi:10.1186/1471-2105-14-16)
Supplement: Additional file 3 — List of submitted names, expected targets, and descriptions of errors for names which failed matching by one or more name resolution applications. [file 1471-2105-14-16-S3.xlsx]

## Sheet: combined
Name submitted	Expected (correct) name	Name matched	Application	Match error	Principal cause of error
ACACIA ALTISCANDENS AFF	Acacia altiscandens		GNResolver	No match	Caps in name
ACER PSEUDOPLATANUS	Acer pseudoplatanus		GNResolver	No match	Caps in name
ACROCARPUS FRAXINIFOLIUS	Acrocarpus fraxinifolius		GNResolver	No match	Caps in name
Adinandra sarcosanthera Miq.	Adinandra sarosanthera	Adinandra	GNResolver	Incomplete match	Failed fuzzy match
AEGIPHILA M1	Aegiphila		GNResolver	No match	Caps in name
aff Ouratea M1	Ouratea		GNResolver	No match	Annotation in name not recognized
aff Ouratea M1	Ouratea	Ancouratea	plantMiner	Incorrect match	Annotation in name not recognized
AGAVE M1	Agave		GNResolver	No match	Caps in name
AGLAIA GLABRIFLORA	Aglaia glabriflora		GNResolver	No match	Caps in name
AGONANDRA SPEGAZZINI	Agonandra spegazzini		GNResolver	No match	Caps in name
ALCHORNEA GRANDIFLORA	Alchornea grandiflora		GNResolver	No match	Caps in name
ALCHORNEA RUGOSA	Alchornea rugosa		GNResolver	No match	Caps in name
Alibertia cf. stenantha	Alibertia stenantha	Alibertia	plantMiner	Incomplete match	Annotation in name not recognized
ALLOCASIA MACRORHIZA	Alocasia macrorrhiza		GNResolver	No match	Caps in name
AMELANCHIER ARBOREA	Amelanchier arborea		GNResolver	No match	Caps in name
AMELANCHIOR ARBOREA	Amelanchier arborea		GNResolver	No match	Caps in name
ANACOLOSA HEPTANDRA	Anacolosa heptandra		GNResolver	No match	Caps in name
ANAXAGOREA PHAEOCARPA	Anaxagorea phaeocarpa		GNResolver	No match	Caps in name
Andropogon Chusquea TMG 545	Andropogon		plantMiner	No match	Failed to match genus
ANEMOPAEGNA M1	Anemopaegma		GNResolver	No match	Caps in name
Aniba indet	Aniba		plantMiner	No match	Annotation in name not recognized
Annona aff impressivenia	Annona impressivenia	Annona	GNResolver	Incomplete match	Annotation in name not recognized
Annona aff impressivenia	Annona impressivenia	Annona nana	plantMiner	Incorrect match	Annotation in name not recognized
Annonaceae NPZ 5634	Annonaceae		plantMiner	No match	Failed to match family
ANTHURIUM M5	Anthurium		GNResolver	No match	Caps in name
APANANTHE CUSPIDATA	Aphananthe cuspidata		GNResolver	No match	Caps in name
APHANAMIXIS M4	Aphanamixis		GNResolver	No match	Caps in name
APOCYNACEAE M M1	Apocynaceae		GNResolver	No match	Caps in name
APOCYNACEAE M7 M1	Apocynaceae		GNResolver	No match	Caps in name
Aporusa falcifera Hk. f.	Aporosa falcifera	Aporusa	GNResolver	Incomplete match	Name not in source list (not counted as error)
Aporusa nitida	Aporosa nitida	Aporusa	GNResolver	Incomplete match	Name not in source list (not counted as error)
ARCHANGELIA TYMPANOIDES	Archangelica tympanodes		GNResolver	No match	Caps in name
Ardisia parathesis	Ardisia	Ardisia barthesia	plantMiner	Incorrect match	Name submitted too ambiguous
ARRABIDAEA INAEQUALIS CF	Arrabidaea inaequalis		GNResolver	No match	Caps in name
ARRABIDAEA M1	Arrabidaea		GNResolver	No match	Caps in name
ARRABIDAEA PUBESCENS	Arrabidaea pubescens		GNResolver	No match	Caps in name
Arrabidea sp.?	Arrabidaea		GNResolver	No match	Annotation in name not recognized
Aspidosperma cf cylindrocarpon	Aspidosperma cylindrocarpon	Aspidosperma	plantMiner	Incomplete match	Annotation in name not recognized
Aspidosperma cf marcgravianum	Aspidosperma marcgravianum	Aspidosperma	plantMiner	Incomplete match	Annotation in name not recognized
Asteraceae Indet. sp.4	Asteraceae		plantMiner	No match	Annotation in name not recognized
Asteraceae Indet. sp.8	Asteraceae		plantMiner	No match	Annotation in name not recognized
Asteraceae Asteraceae Indet. 3	Asteraceae		plantMiner	No match	Annotation in name not recognized
Asteraceae TMG 422	Asteraceae		plantMiner	No match	Failed to match family
ASTERACEAE? M1 M1	Asteraceae		GNResolver	No match	Caps in name
ASTROCARYUM MURUMURU	Astrocaryum murumuru		GNResolver	No match	Caps in name
ATERAMNUS LUCIDUS	Ateramnus lucidus		GNResolver	No match	Caps in name
Axonopus barbigerous (Kunth) Hitch.	Axonopus barbiger	Axonopus	TNRS	Incomplete match	Name submitted outside match threshold
BARRINGTONIA PETULA	Barringtonia pendula		GNResolver	No match	Caps in name
Bathysa cf gymnocarpa	Bathysa gymnocarpa	Bathysa	plantMiner	Incomplete match	Annotation in name not recognized
BAUHINIA M1	Bauhinia		GNResolver	No match	Caps in name
BETULA ALLEGHANIENSIS	Betula alleghaniensis		GNResolver	No match	Caps in name
BETULA ALLEGHENIENSIS	Betula alleghaniensis		GNResolver	No match	Caps in name
Bignoniaceae Bignoniaceae Indet. 6	Bignoniaceae		plantMiner	No match	Annotation in name not recognized
BLUMEODENDRON CALOPHYLLUM	Blumeodendron calophyllum		GNResolver	No match	Caps in name
BOCAGEOPSIS MULTIFLORA	Bocageopsis multiflora		GNResolver	No match	Caps in name
Bonamia tricantha	Bonamia trichantha	Bonamia	GNResolver	Incomplete match	Failed fuzzy match
Brosimum indet	Brosimum		plantMiner	No match	Annotation in name not recognized
BROSIMUM LACTESCENS	Brosimum lactescens		GNResolver	No match	Caps in name
BYRSONIMA CHRYSOPHYLLA	Byrsonima chrysophylla		GNResolver	No match	Caps in name
Cabralea CMG 2579 A. Juss.	Cabralea		plantMiner	No match	Failed to match genus
CALAMUS HOOKERIANNUS	Calamus hookerianus		GNResolver	No match	Caps in name
CALAMUS TUMIDUS CF	Calamus tumidus		GNResolver	No match	Caps in name
CALATOLA M2	Calatola		GNResolver	No match	Caps in name
CANARIUM HIRSUTUM	Canarium hirsutum		GNResolver	No match	Caps in name
CANARIUM PATENTINIVENIUM	Canarium patentinervium		GNResolver	No match	Caps in name
CANARIUM PATENTINIVENIUM	Canarium patentinervium		plantMiner	No match	Name submitted too ambiguous
CANARIUM PATENTINIVENIUM	Canarium patentinervium	Canarium	TNRS	Incomplete match	Name submitted outside match threshold
CARAIPA MYRCIOIDES CF	Caraipa myrcioides		GNResolver	No match	Caps in name
CARICA PAPAYA	Carica papaya		GNResolver	No match	Caps in name
CARYOCAR COSTARICENSE	Caryocar costaricense		GNResolver	No match	Caps in name
Casearia FCM 201 Jacq.	Casearia		plantMiner	No match	Failed to match genus
Casearia megacarpa?	Casearia megacarpa	Casearia	GNResolver	Incomplete match	Annotation in name not recognized
Cavendishia bracteata cf. (Ruiz & Pav. ex J. St.-Hil.) Hoerold	Cavendishia bracteata	Cavendishia	GNResolver	Incomplete match	Name not in source list (not counted as error)
Cecropia indet	Cecropia		plantMiner	No match	Annotation in name not recognized
CELASTRACEAE M4 M1	Celastraceae		GNResolver	No match	Caps in name
CELASTRACEAE? M1 M1	Celastraceae		GNResolver	No match	Caps in name
CERBERIOPSIS M1	Cerberiopsis		GNResolver	No match	Caps in name
CEROXYLON M1	Ceroxylon		GNResolver	No match	Caps in name
CESTRUM RACEMOSUM	Cestrum racemosum		GNResolver	No match	Caps in name
CF CALATOLA M1	Calatola		GNResolver	No match	Caps in name
cf Myrcia M1	Myrcia		GNResolver	No match	Annotation in name not recognized
cf Myrcia M1	Myrcia		plantMiner	No match	Annotation in name not recognized
CG79		Coa	plantMiner	Incorrect match	Morphospecies treated as name component
CHISOCHETON M1	Chisocheton		GNResolver	No match	Caps in name
CHRYSOBALANACEAE M1 M1	Chrysobalanaceae		GNResolver	No match	Caps in name
CINNAMOMUM AFF INERS	Cinnamomum iners		GNResolver	No match	Caps in name
CINNAMOMUM AFF INERS	Cinnamomum iners	Cinnamomum kami	plantMiner	Incorrect match	Annotation in name not recognized
Cinnamomum hammelianum	Cinnamomum hammelianum	Cinnamomum	GNResolver	Incomplete match	Name not in source list (not counted as error)
Cinnamomum napoense van der	Cinnamomum napoense		GNResolver	No match	Parsing failuer due to error in authority
CISSUS HYPOGLAUCA	Cissus hypoglauca		GNResolver	No match	Caps in name
CLARISIA BIFLORA?	Clarisia biflora		GNResolver	No match	Caps in name
CLERODENDRON M1	Clerodendron		GNResolver	No match	Caps in name
CLUSIA BIFLORA	Cassia biflora		GNResolver	No match	Caps in name
CLUSIA SALVINII	Clusia salvinii		GNResolver	No match	Caps in name
COMBRETACEAE M1 M1	Combretaceae		GNResolver	No match	Caps in name
COMBRETUM ASSIMILE	Combretum assimile		GNResolver	No match	Caps in name
COMMIPHORA LAXECYMIGERA	Commiphora laxecymigera		GNResolver	No match	Caps in name
CONESTEGIA MONTANA	Conostegia montana		GNResolver	No match	Caps in name
CONNARUS CULIONENSIS AFF	Connarus culionensis		GNResolver	No match	Caps in name
Cordia indet	Cordia	Cordia ignea	plantMiner	Incorrect match	Annotation in name not recognized
COUSSAREA NIGRESCENS	Coussarea nigrescens		GNResolver	No match	Caps in name
CRATAEGUS LAEVIGATA	Crataegus laevigata		GNResolver	No match	Caps in name
Crematosperma leiophyllum	Cremastosperma leiophyllum		GNResolver	No match	Caps in name
CYATHEACEAE M1 M1	Cyatheaceae		GNResolver	No match	Caps in name
CYATHEACEAE M1 M1	Cyatheaceae		plantMiner	No match	Failed to match family
Cyperaceae Cyperaceae Indet. 1	Cyperaceae		plantMiner	No match	Annotation in name not recognized
Dacryodes BURGLA	Dacryodes		plantMiner	No match	Failed to match genus
DAEMONOROPS MARGARITAE	Daemonorops margaritae		GNResolver	No match	Caps in name
DAEMONOROPS VERTICILLATA	Daemonorops verticillaris		GNResolver	No match	Caps in name
DAEMONOROPS VERTICILLATA	Daemonorops verticillaris	Daemonorops	TNRS	Incomplete match	Name submitted outside match threshold
DEINBOLLIA FUNEIFOLIA	Deinbollia cuneifolia		GNResolver	No match	Caps in name
DESFONTAINEA M1	Desfontainia		GNResolver	No match	Caps in name
DIALIUM GUINEENSE	Dialium guineense		GNResolver	No match	Caps in name
DICHAPETALUM M2	Dichapetalum		GNResolver	No match	Caps in name
DICHAPETULUM SESSILIFLORUM	Dichapetalum sessiliflorum		GNResolver	No match	Caps in name
DICKSONIA M1	Dicksonia		GNResolver	No match	Caps in name
DICRANOSTYLES M1	Dicranostyles		GNResolver	No match	Caps in name
Dilkea cf parviflora	Dilkea parviflora	Dilkea	plantMiner	Incomplete match	Annotation in name not recognized
DIOSPYROS EHRETIOIDES	Diospyros ehretioides		GNResolver	No match	Caps in name
DIOSPYROS ERIANTHA	Diospyros eriantha		GNResolver	No match	Caps in name
DIOSPYROS FERREA?	Diospyros ferrea		GNResolver	No match	Caps in name
Diospyros guianensis ssp akaraiensis	Diospyros guianensis subsp. akaraiensis	Diospyros guianensis	plantMiner	Incomplete match	Failed to recognize infraspecific rank indicator
DIPTEROCARPUS GRACILIS	Dipterocarpus gracilis		GNResolver	No match	Caps in name
DISCOPHORA GUIANENSIS	Discophora guianensis		GNResolver	No match	Caps in name
DRYMONIA SERRULATA	Drymonia serrulata		GNResolver	No match	Caps in name
Drypetes gentry?	Drypetes gentryi	Drypetes	GNResolver	Incomplete match	Annotation in name not recognized
DRYPETES LATERIFLORA	Drypetes lateriflora		GNResolver	No match	Caps in name
DURIO SINGAPORENSIS	Durio singaporensis		GNResolver	No match	Caps in name
Ecclinusa indet	Ecclinusa		plantMiner	No match	Annotation in name not recognized
Elaeagia CMG 2522 Wedd.	Elaeagia		plantMiner	No match	Annotation in name not recognized
ELAEGIA CF M1	Elaeagia		GNResolver	No match	Caps in name
ELAEGIA CF M1	Elaeagia		plantMiner	No match	Annotation in name not recognized
ENDLICHERIA AFF WILLIAMSII	Endlicheria williamsii		GNResolver	No match	Caps in name
ENDLICHERIA AFF WILLIAMSII	Endlicheria williamsii		plantMiner	No match	Annotation in name not recognized
Endlicheria parmosa	Endlicheria formosa	Endlicheria	GNResolver	Incomplete match	Failed fuzzy match
Endlicheria parmosa	Endlicheria formosa	Endlicheria	TNRS	Incomplete match	Name submitted outside match threshold
ENICOSANTHUM GRANDIFOLIUM	Enicosanthum grandifolium		GNResolver	No match	Caps in name
EPIDENDRUM M1	Epidendrum		GNResolver	No match	Caps in name
ERICACEAE M3 M1	Ericaceae		GNResolver	No match	Caps in name
ERISMA BICOLOR	Erisma bicolor		GNResolver	No match	Caps in name
ERYTHROSPERMUM VERTICILLATUM	Erythrospermum verticillatum		GNResolver	No match	Caps in name
Euceraea aff nitida	Euceraea nitida	Euceraea	GNResolver	Incomplete match	Annotation in name not recognized
Euceraea aff nitida	Euceraea nitida		plantMiner	No match	Annotation in name not recognized
Eugenia aff. florida	Eugenia florida	Eugenia	GNResolver	Incomplete match	Annotation in name not recognized
Eugenia aff. florida	Eugenia florida	Eugenia acka	plantMiner	Incorrect match	Annotation in name not recognized
Eugenia cephalantha	Eugenia cephalophora	Eugenia	GNResolver	Incomplete match	Failed fuzzy match
Eugenia cephalantha	Eugenia cephalophora	Eugenia megalantha	plantMiner	Incorrect match	Name submitted too ambiguous
Eugenia cephalantha	Eugenia cephalophora	Eugenia	TNRS	Incomplete match	Name submitted outside match threshold
EUGENIA CUMINGIANA	Eugenia cumingiana		GNResolver	No match	Caps in name
EUGENIA ELLIPTICA	Eugenia elliptica		GNResolver	No match	Caps in name
Eugenia tawahense Korth.	Eugenia tawaensis	Eugenia	TNRS	Incomplete match	Name submitted outside match threshold
EUP		Ed	plantMiner	Incorrect match	Morphospecies treated as name component
EUPHORBIACEAE M9 M1	Euphorbiaceae		GNResolver	No match	Caps in name
Fabaceae Indet. sp. 21	Fabaceae		plantMiner	No match	Annotation in name not recognized
FABACEAE M3 M1	Fabaceae		GNResolver	No match	Caps in name
FARADAYA M1	Faradaya		GNResolver	No match	Caps in name
FERNANDOA MADAGASCARIENSIS	Fernandoa madagascariensis		GNResolver	No match	Caps in name
FICUS WASSA	Ficus wassa		GNResolver	No match	Caps in name
Forsteronia amblybasis ssp decipiens	Forsteronia amblybasis subsp. decipiens	Forsteronia amblybasis	GNResolver	Incomplete match	Name not in source list (not counted as error)
Forsteronia amblybasis ssp decipiens	Forsteronia amblybasis subsp. decipiens	Forsteronia amblybasis	plantMiner	Incomplete match	Failed to recognize infraspecific rank indicator
FRAXINUS CAROLINIANA	Fraxinus caroliniana		GNResolver	No match	Caps in name
GARCINIA M1	Garcinia		GNResolver	No match	Caps in name
GEISSOIS RACEMOSA	Geissois racemosa		GNResolver	No match	Caps in name
GEONOMA DICRANOSPADIX	Geonoma dicranospadix		GNResolver	No match	Caps in name
Gleospermum aff sphaerocarpa	Gloeospermum sphaerocarpum	Gloeospermum	GNResolver	Incomplete match	Annotation in name not recognized
Gleospermum aff sphaerocarpa	Gloeospermum sphaerocarpum		plantMiner	No match	Annotation in name not recognized
GLYCOSMIS? M1	Glycosmis		GNResolver	No match	Caps in name
GNETUM M1	Gnetum		GNResolver	No match	Caps in name
GREWIA BLATTUEFOLIA	Grewia blattaefolia		GNResolver	No match	Caps in name
GREWIA CALVATA	Grewia calvata		GNResolver	No match	Caps in name
Guadua CMG 2018 Kunth	Guadua		plantMiner	No match	Morphospecies treated as name component
GUAPIRA CF COSTARICENSIS	Guapira costaricana		GNResolver	No match	Caps in name
GUAPIRA CF COSTARICENSIS	Guapira costaricana	Guapira	plantMiner	Incomplete match	Annotation in name not recognized
GUAPIRA CF COSTARICENSIS	Guapira costaricana	Guapira	TNRS	Incomplete match	Name submitted outside match threshold
GUATTERIA DUMETORUM CF	Guatteria dumetorum		GNResolver	No match	Caps in name
GURANIA MACKOYANA	Gurania makoyana		GNResolver	No match	Caps in name
GUSTAVIA BRACHYCARPA	Gustavia brachycarpa		GNResolver	No match	Caps in name
Gyrocarpus americana	Gyrocarpus americanus	Gyrocarpus	GNResolver	Incomplete match	Name not in source list (not counted as error)
Halfordia scleroxyla	Halfordia		plantMiner	No match	Failed to match genus
Hentiettella cf laurancei	Henriettella lawrancei		plantMiner	No match	Annotation in name not recognized
Hieronyma oblonga cf. (Tul.) Mu|2ll. Arg.	Hieronyma oblonga		GNResolver	No match	Annotation in name not recognized
HIPPOCRATEACEAE INDHIPP3	Hippocrateaceae		GNResolver	No match	Caps in name
HIPPOCRATEACEAE INDHIPP3	Hippocrateaceae		plantMiner	No match	Failed to match family
HIPTAGE M1	Hiptage		GNResolver	No match	Caps in name
Horsfieldia wallichii	Horsfieldia		plantMiner	No match	Failed to match genus
Hyeronima duquei	Hieronyma duquei	Hyeronima	GNResolver	Incomplete match	Failed fuzzy match
Hyeronima huilensis	Hieronyma huilensis	Hyeronima	GNResolver	Incomplete match	Failed fuzzy match
ILEX VERTICILLATA	Ilex verticillata		GNResolver	No match	Caps in name
Inga cylindrica?	Inga cylindrica	Inga	GNResolver	Incomplete match	Annotation in name not recognized
INGA MARGINATA	Inga marginata		GNResolver	No match	Caps in name
INGA NOBILIS	Inga nobilis		GNResolver	No match	Caps in name
IOCHROMA GRANDIFLORUM	Iochroma grandiflorum		GNResolver	No match	Caps in name
IPOMOEA PHILOMEGA	Ipomoea philomega		GNResolver	No match	Caps in name
Iryanthera cf laevis	Iryanthera laevis	Iryanthera	plantMiner	Incomplete match	Annotation in name not recognized
IRYANTHERA M1	Iryanthera		GNResolver	No match	Caps in name
KALMIA LATIFOLIA	Kalmia latifolia		GNResolver	No match	Caps in name
KAYEA PANICULATA	Kayea paniculata		GNResolver	No match	Caps in name
KIBARA M2	Kibara		GNResolver	No match	Caps in name
KNEMA LAURINA	Knema laurina		GNResolver	No match	Caps in name
KNEMA? M1	Knema		GNResolver	No match	Caps in name
Lauraceae CMG 1752	Lauraceae		plantMiner	No match	Failed to match family
Lauraceae HCC 164	Lauraceae		plantMiner	No match	Failed to match family
Lauraceae Lauraceae Indet. 14	Lauraceae		plantMiner	No match	Failed to match family
LAURACEAE M19 M1	Lauraceae		GNResolver	No match	Caps in name
Lauraceae TMG 457	Lauraceae		plantMiner	No match	Failed to match family
Lauraceae TMG 531	Lauraceae		plantMiner	No match	Failed to match family
Lauraceae TMG 673	Lauraceae		plantMiner	No match	Failed to match family
Leguminosae-Mim Leguminosae-Mim Indet. 1	Leguminosae		GNResolver	No match	Annotation in name not recognized
Leguminosae-Mim Leguminosae-Mim Indet. 1	Leguminosae		plantMiner	No match	Failed to match family
Leonia crassa L.B. Sm. & A. Ferna|4ndez	Leonia crassa		GNResolver	No match	Parsing failure due to "pipe" character in name
Leonia crassa L.B. Sm. & A. Ferna|4ndez	Leonia crassa	Leonia	TNRS	Incomplete match	Number in authority prevents matching of specific epithet
Licania indet	Licania		plantMiner	No match	Annotation in name not recognized
LICANIA KALLUNKII	Licania kallunkiae		GNResolver	No match	Caps in name
Lonchocarpus indet	Lonchocarpus	Lonchocarpus neei	plantMiner	Incorrect match	Annotation in name not recognized
MACHAERIUM NICTITANS	Machaerium nyctitans		GNResolver	No match	Caps in name
MACLURA ANTOINENSIS CF	Maclura antoinensis		GNResolver	No match	Caps in name
MACROCNEMA? M1	Macronema		GNResolver	No match	Caps in name
Macrolobium cf. urupaense	Macrolobium urupaense	Macrolobium	plantMiner	Incomplete match	Annotation in name not recognized
MACRONEMA? M1	Macronema		GNResolver	No match	Caps in name
MADHUCA MALACCENSIS	Madhuca malaccensis		GNResolver	No match	Caps in name
MAGNOLIA GRANDIFLORA	Magnolia grandiflora		GNResolver	No match	Caps in name
MALMEA DIELSIANA	Malmea dielsiana		GNResolver	No match	Caps in name
Malpighiaceae Indeterminado LC 312	Malpighiaceae		plantMiner	No match	Annotation in name not recognized
Malpighiaceae MCT 76	Malpighiaceae		plantMiner	No match	Morphospecies treated as name component
MANGIFERA INDICA	Mangifera indica		GNResolver	No match	Caps in name
Marcgraviaceae Indet. sp.2	Marcgraviaceae		GNResolver	No match	Annotation in name not recognized
Marcgraviaceae Indet. sp.2	Marcgraviaceae		plantMiner	No match	Annotation in name not recognized
Melanorrhoea oba	Melanorrhoea		plantMiner	No match	Failed to match genus
Melastomataceae Indet. sp.10	Melastomataceae		plantMiner	No match	Annotation in name not recognized
Melastomataceae Indet. sp.17	Melastomataceae		plantMiner	No match	Annotation in name not recognized
Melastomataceae Indet. sp.7	Melastomataceae		plantMiner	No match	Annotation in name not recognized
MELASTOMATACEAE M6 M1	Melastomataceae		GNResolver	No match	Caps in name
Melastomataceae Melastomataceae indet. 10	Melastomataceae		plantMiner	No match	Failed to match family
MELICOCCUS BIJUGATUS	Melicoccus bijugatus		GNResolver	No match	Caps in name
MELICOPE? M1	Melicope		GNResolver	No match	Caps in name
MENDONCIA? M1	Mendoncia		GNResolver	No match	Caps in name
MICONIA (CF OSSAEA) M1	Miconia		GNResolver	No match	Caps in name
Miconia cf subandicola	Miconia subandicola	Miconia	plantMiner	Incomplete match	Annotation in name not recognized
Miconia CMG 2792 Ruiz & Pav.	Miconia	Miconia lima	plantMiner	Incorrect match	Morphospecies treated as name component
Miconia NPZ 3226 Ruiz & Pav.	Miconia		plantMiner	No match	Morphospecies treated as name component
Miconia Punctata?	Miconia punctata	Miconia	GNResolver	Incomplete match	Capitalized specific epithet
Miconia Punctata?	Miconia punctata	Miconia	TNRS	Incomplete match	Capitalized specific epithet
Miconia TMG 8911 Ruiz & Pav.	Miconia	Miconia lima	plantMiner	Incorrect match	Morphospecies treated as name component
Micropholis brochidodromus?	Micropholis brochidodroma	Micropholis	GNResolver	Incomplete match	Annotation in name not recognized
Milletia M1	Millettia	Milleria	plantMiner	Incorrect match	Cause unknown
Mollinedia aff lamprophylla	Mollinedia lamprophylla	Mollinedia	GNResolver	Incomplete match	Annotation in name not recognized
Mollinedia aff lamprophylla	Mollinedia lamprophylla		plantMiner	No match	Annotation in name not recognized
Moraceae LC 323	Moraceae		GNResolver	No match	Annotation in name not recognized
Mussaenda cf isertiana	Mussaenda isertiana	Mussaenda	plantMiner	Incomplete match	Annotation in name not recognized
MYRIOCARPA M1	Myriocarpa		GNResolver	No match	Caps in name
MYRSINE REYNELII	Myrsine reynelii		GNResolver	No match	Caps in name
Myrsine TMG 337 L.	Myrsine		plantMiner	No match	Morphospecies treated as name component
MYRTACEAE CELASTRAC? M1	Myrtaceae		GNResolver	No match	Caps in name
MYRTACEAE CELASTRAC? M1	Myrtaceae		plantMiner	No match	Failed to match family
MYRTACEAE M1	Myrtaceae		GNResolver	No match	Caps in name
MYRTACEAE M14 M1	Myrtaceae		GNResolver	No match	Caps in name
MYRTACEAE M7 M1	Myrtaceae		GNResolver	No match	Caps in name
NAUCLEOPSIS MEMBRANACEA	Naucleopsis		GNResolver	No match	Caps in name
NAUCLEOPSIS MEMBRANACEA	Naucleopsis		plantMiner	No match	Failed to match genus
NECTANDRA M2	Nectandra		GNResolver	No match	Caps in name
Neoptychocarpus cf killipii	Neoptychocarpus killipii	Neoptychocarpus	plantMiner	Incomplete match	Annotation in name not recognized
NEUBURGIA CORYNOCARPUS	Neuburgia corynocarpa		GNResolver	No match	Caps in name
NUXIA VERTICILLATUM	Nuxia verticillata		GNResolver	No match	Caps in name
OCHANOSTACHYS AMENTCCEA	Ochanostachys amentacea		GNResolver	No match	Caps in name
ODONTADENIA M2	Odontadenia		GNResolver	No match	Caps in name
Olacaceae Olacaceae Indet. 3	Olacaceae		plantMiner	No match	Failed to match family
Oreopanax DDQ 324 Decne. & Planch.	Oreopanax		plantMiner	No match	Morphospecies treated as name component
Ormosia aff. coarctata Jackson	Ormosia coarctata	Ormosia	GNResolver	Incomplete match	Annotation in name not recognized
Ormosia aff. coarctata Jackson	Ormosia coarctata	Ormosia laxa	plantMiner	Incorrect match	Annotation in name not recognized
palo seco		Pala	TNRS	Incorrect match	Morphospecies treated as name component
PANDANUS M1	Pandanus		GNResolver	No match	Caps in name
PANDANUS M2	Pandanus		GNResolver	No match	Caps in name
PARINARI OCCIDENTALIS	Parinari occidentalis		GNResolver	No match	Caps in name
Parishia minor	Parishia	Parosela minor	plantMiner	Incorrect match	Name submitted too ambiguous
PAULLINIA ELEGANS	Paullinia elegans		GNResolver	No match	Caps in name
Paullinia trigona	Paullinia trigonia	Paullinia	GNResolver	Incomplete match	Failed fuzzy match
PAUSANDRA TRIANAE	Pausandra trianae		GNResolver	No match	Caps in name
PENTACLETHRA MACROPHYLLA	Pentaclethra macrophylla		GNResolver	No match	Caps in name
Pentagonia indet	Pentagonia		plantMiner	No match	Annotation in name not recognized
PERROTTETIA SESSIFLORA	Perrottetia sessiliflora		GNResolver	No match	Caps in name
PERSEA SUBCORDATA	Persea subcordata		GNResolver	No match	Caps in name
PHILODENDRON CONSANGUINEUM	Philodendron consanguineum		GNResolver	No match	Caps in name
PHYLLANTHUS SKUTCHII	Phyllanthus skutchii		GNResolver	No match	Caps in name
PIMELODENDRON GRIFFITHIANUM	Pimelodendron griffithianum		GNResolver	No match	Caps in name
PINANGA M1	Pinanga		GNResolver	No match	Caps in name
PINUS PSEUDOSTROBUS	Pinus pseudostrobus		GNResolver	No match	Caps in name
PINZONA M1	Pinzona		GNResolver	No match	Caps in name
Piper HCC 49 L.	Piper	Piper mas	plantMiner	Incorrect match	Morphospecies treated as name component
PLANCHONELLA? M1	Planchonella		GNResolver	No match	Caps in name
PLATEA M1	Platea		GNResolver	No match	Caps in name
POUROUMA M2	Pourouma		GNResolver	No match	Caps in name
Pouteria indet	Pouteria		plantMiner	No match	Annotation in name not recognized
PRESTOEA M3?	Prestoea		GNResolver	No match	Caps in name
Prockia utile	Prockia		plantMiner	No match	Failed to match genus
PROTIUM MACGREGORII	Protium macgregori		GNResolver	No match	Caps in name
Protium opacum ssp rabelianum	Protium opacum subsp. rabelianum	Protium opacum	plantMiner	Incomplete match	Failed to recognize infraspecific rank indicator
Protium rhynchophyllum cf. (Rusby)	Protium rhynchophyllum	Protium	GNResolver	Incomplete match	Name not in source list (not counted as error)
PRUNUS PADUS	Prunus padus		GNResolver	No match	Caps in name
Pseudalbizzia berteriana	Pseudalbizzia berteroana	Pseudalbizzia	GNResolver	Incomplete match	Failed fuzzy match
Pseudolmedia macrophylla cf. Tre|4cul	Pseudolmedia macrophylla		GNResolver	No match	Parsing failure due to "pipe" character in name
Pseudolmedia macrophylla cf. Tre|4cul	Pseudolmedia macrophylla	Pseudolmedia	TNRS	Incomplete match	Number in authority prevents matching of specific epithet
PSEUDOSPONDIAS MICROCARPA	Pseudospondias microcarpa		GNResolver	No match	Caps in name
Psychotria graciflora	Psychotria graciflora	Psychotria	GNResolver	Incomplete match	Name not in source list (not counted as error)
PYRENACANTHA? M1	Pyrenacantha		GNResolver	No match	Caps in name
Qualea TMG 148 Aubl.	Qualea		plantMiner	No match	Morphospecies treated as name component
QUIINACEAE M1 M1	Quiinaceae		GNResolver	No match	Caps in name
QUIINACEAE M1 M1	Quiinaceae		plantMiner	No match	Failed to match family
Randia CMG 1860 L.	Randia		plantMiner	No match	Morphospecies treated as name component
RANDIA DUMETORUM	Randia dumetorum		GNResolver	No match	Caps in name
Randia sp. nova	Randia	Raddia nana	TNRS	Incorrect match	Annotation in name not recognized
Rhodostemonodaphne cf grandis	Rhodostemonodaphne grandis	Rhodostemonodaphne	plantMiner	Incomplete match	Annotation in name not recognized
RHUS MYSORENSIS	Rhus mysorensis		GNResolver	No match	Caps in name
Rinorea indet	Rinorea		plantMiner	No match	Annotation in name not recognized
Rinorea vidrifolia	Rinorea viridifolia	Rinorea variifolia	GNResolver	Incorrect match?	Name submitted too ambiguous
Rinorea vidrifolia	Rinorea viridifolia	Rinorea laurifolia	plantMiner	Incorrect match	Name submitted too ambiguous
Rinorea vidrifolia	Rinorea viridiflora	Rinorea	TNRS	Incomplete match	Name submitted outside match threshold
ROUPALA MONTANA	Roupala montana		GNResolver	No match	Caps in name
Rubiaceae CMG 2450	Rubiaceae		plantMiner	No match	Failed to match family
RUBIACEAE M2 M1	Rubiaceae		GNResolver	No match	Caps in name
Rubiaceae MCT 27	Rubiaceae		plantMiner	No match	Failed to match family
RUYSCHIA PAVONII	Ruyschia pavonii		GNResolver	No match	Caps in name
SALACIA LOPOPETALA	Salacia		GNResolver	No match	Caps in name
SALACIA LOPOPETALA	Salacia		plantMiner	No match	Failed to match genus
SALACIA M2	Salacia		GNResolver	No match	Caps in name
Salacia vs macrantha	Salacia macrantha	Salacia	GNResolver	Incomplete match	Annotation in name not recognized
Salacia vs macrantha	Salacia macrantha	Salacia	plantMiner	Incomplete match	Annotation in name not recognized
Salacia vs macrantha	Salacia macrantha	Salacia	TNRS	Incomplete match	Annotation in name not recognized
SANTIRIA M1	Santiria		GNResolver	No match	Caps in name
Santiria rubiginosa	Santiria	Setaria rubiginosa	plantMiner	Incorrect match	Name submitted too ambiguous
Sapindaceae Indeterminado CMG 2731	Sapindaceae		plantMiner	No match	Annotation in name not recognized
Sapindaceae Sapindaceae Indet. 1	Sapindaceae		plantMiner	No match	Failed to match family
SCHEELEA PRINCEPS	Scheelea princeps		GNResolver	No match	Caps in name
Schefflera aff sprucei	Schefflera sprucei	Schefflera	GNResolver	Incomplete match	Annotation in name not recognized
Schefflera aff sprucei	Schefflera sprucei	Schefflera awa	plantMiner	Incorrect match	Annotation in name not recognized
SCHRADERA M2	Schradera		GNResolver	No match	Caps in name
Scleria aff. pterota C. Presl	Scleria pterota	Scleria	GNResolver	Incomplete match	Annotation in name not recognized
Scleria aff. pterota C. Presl	Scleria pterota	Scleria alta	plantMiner	Incorrect match	Annotation in name not recognized
SERJANIA MEXICANA	Serjania mexicana		GNResolver	No match	Caps in name
Shorea falcifera	Shorea		plantMiner	No match	Failed to match genus
SIDEROXYLON CINERVE	Sideroxylon inerme		GNResolver	No match	Caps in name
SIDEROXYLON CINERVE	Sideroxylon inerme	Sideroxylon	TNRS	Incomplete match	Name submitted outside match threshold
SIMARUBA GLAUCA	Simaruba glauca		GNResolver	No match	Caps in name
SIPARUNA GESNERIOIDES	Siparuna gesnerioides		GNResolver	No match	Caps in name
SIPARUNA M1	Siparuna		GNResolver	No match	Caps in name
SIPHOCAMPYLUS M1	Siphocampylus		GNResolver	No match	Caps in name
Sloanea (big leaves)	Sloanea		plantMiner	No match	Failed to match genus
SLOANEA BRACHYTEPA	Sloanea brachytepala		GNResolver	No match	Caps in name
SLOANEA M3	Sloanea		GNResolver	No match	Caps in name
Sloanea macbrydei	Sloanea		plantMiner	No match	Failed to match genus
Sloanea NPZ 4871 L.	Sloanea		plantMiner	No match	Failed to match genus
SOCRATEA SALOZARII	Socratea salazarii		GNResolver	No match	Caps in name
Solanaceae CMG 3288	Solanaceae		plantMiner	No match	Failed to match family
Solanum cf diaboli	Solanum diaboli	Solanum	plantMiner	Incomplete match	Annotation in name not recognized
SOLANUM PENSILE	Solanum pensile		GNResolver	No match	Caps in name
Solanum schlechtendali	Solanum schlechtendalianum		plantMiner	No match	Failed to match genus
Solanum schlechtendali	Solanum schlechtendalianum	Solanum	TNRS	Incomplete match	Name submitted outside match threshold
SOROCCA M1	Sorocea		GNResolver	No match	Caps in name
SOROCEA PILEATA	Sorocea pileata		GNResolver	No match	Caps in name
SPHENODESME M1	Sphenodesme		GNResolver	No match	Caps in name
Stenocereus cf chrysocarpus	Stenocereus chrysocarpus	Stenocereus	plantMiner	Incomplete match	Annotation in name not recognized
Sterculia laurifolia	Sterculia laurina	Sterculia laurifolia	GNResolver	Incorrect match?	Name submitted too ambiguous
Sterculia laurifolia	Sterculia laurina	Sterculia glabrifolia	plantMiner	Incorrect match	Name submitted too ambiguous
Sterculia laurifolia	Sterculia laurina	Sterculia	TNRS	Incomplete match	Name submitted outside match threshold
STROMBOSIA PHILIPPINENSIS	Strombosia philippinensis		GNResolver	No match	Caps in name
STROMBOSIA PHILIPPINENSIS	Strombosia philippinensis	Strombosia	TNRS	Incomplete match	Name submitted outside match threshold
Strychnos cf sandwithiana	Strychnos sandwithiana	Strychnos	plantMiner	Incomplete match	Annotation in name not recognized
STRYCHNOS GUIANENSIS	Strychnos guianensis		GNResolver	No match	Caps in name
STRYCHNOS M1	Strychnos		GNResolver	No match	Caps in name
STYLOGYNE AMBIGNA	Stylogyne ambigua		GNResolver	No match	Caps in name
SUREGADA DECIDUA	Suregada decidua		GNResolver	No match	Caps in name
sv Brosimum guianense	Brosimum guianense		GNResolver	No match	Annotation in name not recognized
sv Brosimum guianense	Brosimum guianense		plantMiner	No match	Annotation in name not recognized
sv Brosimum guianense	Brosimum guianense		TNRS	No match	Annotation in name not recognized
SYZYGIUM COMMERSONII	Syzygium commersonii		GNResolver	No match	Caps in name
Tabernaemontana mocquerysii	Tabernaemontana mocquerysii	Tabernaemontana	GNResolver	Incomplete match	Name not in source list (not counted as error)
TACHIGALI TESSMANNII HARUS	Tachigali tessmannii		GNResolver	No match	Caps in name
TAPIRIRA M1	Tapirira		GNResolver	No match	Caps in name
TARENNA GRACILIPES	Tarenna gracilipes		GNResolver	No match	Caps in name
TERNSTROEMIA MYRSINA CF	Ternstroemia		GNResolver	No match	Caps in name
TERNSTROEMIA MYRSINA CF	Ternstroemia		plantMiner	No match	Annotation in name not recognized
THINOUIA MYRIANTHA	Thinouia myriantha		GNResolver	No match	Caps in name
Thinouia paraguariensis	Thinouia paraguayensis	Thinouia paraguaiensis	GNResolver	Incorrect match?	Name submitted too ambiguous
TILIA CORDATA	Tilia cordata		GNResolver	No match	Caps in name
Tovomita cf krukovii	Tovomita krukovii	Tovomita	plantMiner	Incomplete match	Annotation in name not recognized
TOXICODENDRON SUCCEDEANA	Toxicodendron succedeana		GNResolver	No match	Caps in name
Trichilia RS 8986 P. Browne	Trichilia	Trichilia le	plantMiner	Incorrect match	Morphospecies treated as name component
TRICHIPTERIS AFF PROCERA	Trichipteris procera		GNResolver	No match	Caps in name
TRICHIPTERIS AFF PROCERA	Trichipteris procera		plantMiner	No match	Annotation in name not recognized
Trilepisium madagascariensis	Trilepisium madagascariense	Trilepisium	GNResolver	Incomplete match	Failed fuzzy match
TRIPLARIS M1	Triplaris		GNResolver	No match	Caps in name
UVARIA ROSENBERGII	Uvaria rosenbergiana		GNResolver	No match	Caps in name
UVARIA ROSENBERGII	Uvaria rosenbergiana	Uvaria	TNRS	Incomplete match	Name submitted outside match threshold
UVARIOPSIS M2	Uvariopsis		GNResolver	No match	Caps in name
VIBURNUM LENTAGO?	Viburnum lentago		GNResolver	No match	Caps in name
VITACEAE Indet. sp. 3	Vitaceae		GNResolver	No match	Caps in name
VITACEAE Indet. sp. 3	Vitaceae		plantMiner	No match	Annotation in name not recognized
Xylosma FCM 118 G. Forst.	Xylosma		plantMiner	No match	Morphospecies treated as name component
Xylosma tweediana	Xylosma tweediana	Xylosma	GNResolver	Incomplete match	Name not in source list (not counted as error)
Zanthoxyllum setulosum	Zanthoxylum setulosum	Zanthoxylum setosum	GNResolver	Incorrect match?	Name submitted too ambiguous
Zanthoxylum HCC 125 L.	Zanthoxylum	Zanthoxylum coco	plantMiner	Incorrect match	Morphospecies treated as name component
ZANTHOZYLON SIMABA CF	Zanthoxylon		GNResolver	No match	Caps in name
ZANTHOZYLON SIMABA CF	Zanthoxylon		plantMiner	No match	Name submitted too ambiguous
ZIZYPHUS M1	Zizyphus		GNResolver	No match	Caps in name
ZYGIA M1	Zygia		GNResolver	No match	Caps in name
